# Supplementary material for: Trends in Group A Streptococcus Pharyngitis and Co-Infection with Severe Acute Respiratory Syndrome Coronavirus 2: A Retrospective Observational Study
Source: Medicina (Kaunas). 2025 May 21;61(5):937. doi: 10.3390/medicina61050937 (PMC12113336; doi:10.3390/medicina61050937)
Supplement: Supplementary file 1 [file medicina-61-00937-s001.zip]

Archive with 1 entries (1 files):
- medicina-3583097-supplementary.pdf
